# Supplementary material for: Olfactory Network Functional Connectivity as a Marker for Parkinson’s Disease Severity
Source: Life (Basel). 2025 Aug 20;15(8):1324. doi: 10.3390/life15081324 (PMC12387693; doi:10.3390/life15081324)
Supplement: Supplementary file 1 [file life-15-01324-s001.zip]

Archive with 1 entries (1 files):
- life-3777118-supplementary.pdf
